# Supplementary material for: Performance of an Emergency Road Ambulance Service in Bhutan: Response Time, Utilization, and Outcomes
Source: Trop Med Infect Dis. 2022 May 31;7(6):87. doi: 10.3390/tropicalmed7060087 (PMC9227530; doi:10.3390/tropicalmed7060087)
Supplement: Supplementary file 1 [file tropicalmed-07-00087-s001.zip]

Archive with 1 entries (1 files):
- tropicalmed-1739169-supplementary.pdf
